# Supplementary material for: Synthesis and Biological Evaluation of Spirocyclic Chromane Derivatives as a Potential Treatment of Prostate Cancer
Source: Molecules. 2021 May 25;26(11):3162. doi: 10.3390/molecules26113162 (PMC8198214; doi:10.3390/molecules26113162)
Supplement: Supplementary file 1 [file molecules-26-03162-s001.zip]

Archive with 1 entries (1 files):
- molecules-1211127-supplementary.pdf
